# Supplementary material for: Adherence to the EAT–Lancet Diet: Unintended Consequences for the Brain?
Source: Nutrients. 2022 Oct 12;14(20):4254. doi: 10.3390/nu14204254 (PMC9607064; doi:10.3390/nu14204254)
Supplement: Supplementary file 1 [file nutrients-14-04254-s001.zip]

Archive with 2 entries (2 files):
- Supplementary Figure S1 Procedure.pdf
- Supplementary Materials_dietary pattern construction.pdf
